# Supplementary material for: Exploring the Limits for Reduction of Plastid Genomes: A Case Study of the Mycoheterotrophic Orchids Epipogium aphyllum and Epipogium roseum
Source: Genome Biol Evol. 2015 Jan 28;7(4):1179–91. doi: 10.1093/gbe/evv019 (PMC4419786; doi:10.1093/gbe/evv019)
Supplement: Supplementary Data [file supp_evv019_Supplementary_tables_revised.xlsx]

## Sheet: Supplementary table 1
Supplementary table 1. Plant material used for sequencing and accession numbers of plastome sequences.
Name	Sample name	Source	Accession number
Epipogium aphyllum Sw.	White Sea	Russia, Kandalaksha State Natural reserve, Bol’shoj Asafiev island, collected in August 2013 by T.V. Neretina and N.S. Mugue.	KJ772292
Epipogium aphyllum Sw.	France	France, Siniq State Forest (close to Malbo town, Central Mountains; the stand is managed by the Conservatoire d'espaces naturals d'Auvergne). Alt. 1146m. Collected 5.08.2012 by H. Christome.	KJ946456
Epipogium roseum (D.Don) Lindl	Cameroon	Cameroon, NW slopes of Mont Kupe, above Nyassoso village, close to Max's trail. 4.8239 N, 9.7059 W, alt.1260 m. Collected 15.01.2006, by G. Leotard	KJ946455
Epipogium roseum (D.Don) Lindl	Vanuatu	Vanuatu, Espiritu Santo-Butmas. Collected 22.10.2006 by M. Pignal.	KJ946454
		2979 (P)
Epipogium roseum (D.Don) Lindl	Vietnam 1	Vietnam, 12 km WNW from Loc Thang town, in disturbed forest, near earth road. Alt. 900 m. 17.04.2013 Collected by M.S. Nuraliev, № 834 (LE)	KJ778690
Epipogium roseum (D.Don) Lindl	Vietnam 2	Vietnam, Chu Yang Sin National Park, 11 km S from Krong Kmar village. In mixed forest, river bank. Alt. 1050 m. Collected by M.S. Nuraliev, № 717 (LE).	KJ772291
Epipogium roseum (D.Don) Lindl	Vietnam 3	Vietnam, 12 km WNW from Loc Thang town, in the forest with Arenga westerhoutii, not far from river bank. Alt. 1000 m. 19.04.2013. Collected by A. V. Aleksandrova and M.S. Nuraliev, № 843 (LE)	KJ778691

## Sheet: Supplementary table 2
Supplementary table 2. Summary of sequencing settings and results.
Sample	mean insert length and insert length standard deviation, bp*	read length, bp	total number of reads, millions**	mean assembly coverage
				(minimum coverage, maximum coverage)
E. aphyllum sample White Sea	330±91	2*100	65	365 (49, 879)
	330±91 (the same library)	2*250	30
	356±29	2*250	20
	9761±3241	2*100	18***	99 (30, 233)
	9761±3241 (the same library)	2*250	6***
E. aphyllum sample France	407±45	2*250	15	131 (37, 250)
E. roseum sample Cameroon	155±50	2*100	60	306 (54, 746)
E. roseum sample Vietnam 1	437±48	2*250	11	377 (165, 626)
E. roseum sample Vietnam 2	219±74	2*250	16	334 (99, 525)
	312±70	2*250	11
E. roseum sample Vietnam 3	226±71	2*250	18	240 (28, 464)
E. roseum sample Vanuatu	309±93	2*250	20	261 (46, 485)
* - Insert lengths of libraries were estimated by mapping pair-end reads to the final assembly
** - Read pair in pair-end sequencing counts as two reads
*** - Number of correctly paired mate-pair reads (i.e. groups A, B, C in NextClip terms)

## Sheet: Supplementary table 3
Supplementary table 3. Intraspecific polymorphism in E. roseum. Percentage identity of E. roseum plastomes inferred by a whole genome multiple alignment. Colors designate the degree of similarity, from the lowest (red) to the highest (blue).
	Cameroon	Vietnam 1	Vietnam 2	Vietnam 3	Vanuatu
Cameroon		0.793	0.822	0.791	0.793
Vietnam 1	0.793		0.812	0.981	0.988
Vietnam 2	0.822	0.812		0.809	0.813
Vietnam 3	0.791	0.981	0.809		0.982
Vanuatu	0.793	0.988	0.813	0.982

## Sheet: Supplementary table 4
Supplementary table 4. Sequence similarity of protein-coding genes (list 1), proteins (list 2) and rRNA coding genes (list 3) in Epipogium and other orchids. Numbers indicate percent similarity between concatenated sequences of common genes or proteins of orchids used in this analysis. Colors designate the degree of similarity, from the lowest (red) to the highest (blue). Photosynthetic species a…
list 1	E. aphyllum sample White Sea	E. roseum sample Cameroon	E. roseum sample Vietnam 1	E. roseum sample Vietnam 2	Rhizanthella gardneri	Neottia nidus-avis	Corallorhiza striata	Phalaenopsis aphrodite	Oncidium Gower Ramsey
E. aphyllum sample White Sea		0.735	0.738	0.747	0.669	0.704	0.705	0.708	0.707
E. roseum sample Cameroon	0.735		0.836	0.864	0.635	0.681	0.675	0.675	0.678
E. roseum sample Vietnam 1	0.738	0.836		0.855	0.637	0.68	0.679	0.681	0.682
E. roseum sample Vietnam 2	0.747	0.864	0.855		0.653	0.695	0.695	0.695	0.698
Rhizanthella gardneri	0.669	0.635	0.637	0.653		0.802	0.816	0.818	0.819
Neottia nidus-avis	0.704	0.681	0.68	0.695	0.802		0.906	0.907	0.911
Corallorhiza striata	0.705	0.675	0.679	0.695	0.816	0.906		0.946	0.948
Phalaenopsis aphrodite	0.708	0.675	0.681	0.695	0.818	0.907	0.946		0.953
Oncidium Gower Ramsey	0.707	0.678	0.682	0.698	0.819	0.911	0.948	0.953
list 2	E. aphyllum sample White Sea	E. roseum sample Cameroon	E. roseum sample Vietnam 1	E. roseum sample Vietnam 2	Rhizanthella gardneri	Neottia nidus-avis	Corallorhiza striata	Phalaenopsis aphrodite	Oncidium Gower Ramsey
E. aphyllum sample White Sea		0.642	0.643	0.653	0.573	0.606	0.612	0.618	0.616
E. roseum sample Cameroon	0.642		0.771	0.806	0.539	0.587	0.581	0.583	0.59
E. roseum sample Vietnam 1	0.643	0.771		0.79	0.544	0.592	0.591	0.593	0.596
E. roseum sample Vietnam 2	0.653	0.806	0.79		0.546	0.597	0.597	0.596	0.601
Rhizanthella gardneri	0.573	0.539	0.544	0.546		0.743	0.758	0.765	0.765
Neottia nidus-avis	0.606	0.587	0.592	0.597	0.743		0.871	0.878	0.878
Corallorhiza striata	0.612	0.581	0.591	0.597	0.758	0.871		0.929	0.932
Phalaenopsis aphrodite	0.618	0.583	0.593	0.596	0.765	0.878	0.929		0.94
Oncidium Gower Ramsey	0.616	0.59	0.596	0.601	0.765	0.878	0.932	0.94
list 3	E. aphyllum sample White Sea	E. roseum sample Cameroon	E. roseum sample Vietnam 1	E. roseum sample Vietnam 2	Rhizanthella gardneri	Neottia nidus-avis	Corallorhiza striata	Phalaenopsis aphrodite	Oncidium Gower Ramsey
E. aphyllum sample White Sea		0.86	0.857	0.865	0.853	0.886	0.891	0.892	0.892
E. roseum sample Cameroon	0.86		0.912	0.924	0.825	0.846	0.848	0.848	0.849
E. roseum sample Vietnam 1	0.857	0.912		0.919	0.818	0.838	0.841	0.841	0.842
E. roseum sample Vietnam 2	0.865	0.924	0.919		0.826	0.848	0.851	0.851	0.851
Rhizanthella gardneri	0.853	0.825	0.818	0.826		0.916	0.916	0.918	0.919
Neottia nidus-avis	0.886	0.846	0.838	0.848	0.916		0.984	0.986	0.985
Corallorhiza striata	0.891	0.848	0.841	0.851	0.916	0.984		0.993	0.993
Phalaenopsis aphrodite	0.892	0.848	0.841	0.851	0.918	0.986	0.993		0.995
Oncidium Gower Ramsey	0.892	0.849	0.842	0.851	0.919	0.985	0.993	0.995

## Sheet: Supplementary table 5
Supplementary table 5. Statistics of insertions and deletions (indels) in E. roseum plastomes by pairwise comparison. The average GC content of indels is calculated as the total number of GC nucleotides in indels divided by the total length of indels. As representatives of the three E. roseum groups samples Cameroon, Vietnam 1 and Vietnam 2 were analyzed, and denoted here as C, V1 and V2, respect…
	Number of indels	Average indel length	Indels GC-content
Cameroon - Vietnam 1	246	7.5	0.15
Cameroon - Vietnam 2	203	7.8	0.14
Vietnam 2 - Vietnam 1	206	7.4	0.16

## Sheet: Supplementary table 6
Supplementary table 6. Statistics of repeats (>20 bp long) in orchid plastomes. Photosynthetic species are highlighted in green and non-photosynthetic in light-brown.
Species	Fraction of plastome covered by repeats, %	GC content of repeats, %
E. aphyllum sample White Sea	15.2	6.4
E. roseum sample Cameroon	9.4	7
E. roseum sample Vietnam 1	11.2	5.8
E. roseum sample Vietnam 2	15.4	7.5
Rhizanthella gardneri	6.9	11.6
Neottia nidus-avis	11.9	16.3
Corallorhiza striata	11.5	20.4
Phalaenopsis aphrodite	13.1	21
Oncidium Gower Ramsey	11.1	22.6

## Sheet: Supplementary table 7
Supplementary table 7. A comparison of synonymous and non-synonymous substitutions between Epipogium and between a pair of green orchids. The analysis was performed using protein-coding genes common for these species. Numbers are shown with respective standard errors as estimated by PAML.
	dN/dS	dN	dS
Oncidium Gower Ramsey - Phalaenopsis aphrodite	0.24 ± 0.02	0.021 ± 0.002	0.09 ± 0.01
Epipogium aphyllum sample White Sea - Epipogium roseum sample Vietnam 2	0.13 ± 0.01	0.156 ± 0.006	1.17 ± 0.07
	pN/pS	pN	pS
Sample Vietnam 2 - Sample Vietnam 1	0.21 ± 0.02	0.079 ± 0.004	0.38 ± 0.02
Sample Vietnam 2 - Sample Cameroon	0.21 ± 0.02	0.070 ± 0.004	0.33 ± 0.02
Sample Cameroon - Sample Vietnam 1	0.19 ± 0.01	0.086 ± 0.004	0.46 ± 0.03

## Sheet: Supplementary table 8
Supplementary table 8. Classification of substitutions in transfer RNA genes in Epipogium plastid genomes. “Compensated” denotes the case when canonical pairs emerge out of other canonical pairs or G-U pairs; “non-compensated” refers to the emergence of non-paired bases out of canonical or G-U pairs, and G-U indicates the emergence of G-U pair.
sample	total number of substitutions	in stems, compensated	in stems, non-compensated	in stems, G-U	in loops	Cove score (bits)
trnE-UUC
E. aphyllum	7	3	0	0	4	58
E. roseum Cameroon	11	5	0	1	5	58
E. roseum Vietnam 2	11	5	0	0	6	60
E. roseum Vanuatu	11	3	0	0	8	56
P. aphrodite	-	-	-	-	-	57
trnfM-CAU
E. aphyllum	13	10	1	1	1	62
E. roseum Cameroon	15	9	0	2	4	63
E. roseum Vietnam 2	13	8	0	2	3	63
E. roseum Vanuatu	18	13	0	0	5	65
P. aphrodite	-	-	-	-	-	72
trnI-CAU
E. aphyllum	5	0	1	1	3	54
E. roseum Cameroon	11	5	0	1	5	62
E. roseum Vietnam 2	7	0	0	3	4	53
E. roseum Vanuatu	7	2	0	1	4	60
P. aphrodite	-	-	-	-	-	67
trnY-GUA
E. aphyllum	16	4	5	3	4	54
E. roseum Cameroon	12	2	3	2	5	52
E. roseum Vietnam 2	13	4	4	0	5	49
E. roseum Vanuatu	12	2	3	2	5	52
P. aphrodite	-	-	-	-	-	56
trnC-GCA
E. aphyllum	23	15	2	1	5	63
E. roseum Cameroon	18	9	1	2	6	58
E. roseum Vietnam 2	16	8	3	2	3	49
E. roseum Vanuatu	18	11	4	0	3	53
P. aphrodite	-	-	-	-	-	63
trnF-GAA(AAA)
E. aphyllum	12	9	2	0	1	77
E. roseum Cameroon	17	3	5	2	7	40
(1st trnF copy)
E. roseum Cameroon	19	3	6	3	7	23
(2nd trnF copy)
E. roseum Vietnam 2	18	9	1	1	7	60
E. roseum Vanuatu	12	7	1	1	3	68
P. aphrodite	-	-	-	-	-	77
trnQ-UUG
E. roseum Cameroon	12	4	1	1	6	61
E. roseum Vietnam 2	14	6	1	2	5	59
E. roseum Vanuatu	15	8	1	0	6	61
P. aphrodite	-	-	-	-	-	63
“Compensated” denotes the case when canonical pairs emerge out of other canonical pairs or G-U pairs; “non-compensated” – the emergence of non-paired bases out of canonical or G-U pairs, G-U – the emergence of G-U pair out of canonical.

## Sheet: Supplementary table 9
Supplementary table 9. A comparison of codon frequencies in orchid plastomes. Numbers indicate the percentage of a codon with respect to other codons coding for this amino acid, in parentheses - the frequency of this codon per 1,000 codons and total number of such codons (the calculation was performed using a concatenated set of common protein-coding genes of these species). Two non-photosyntheti…
		Epipogium roseum	Rhizanthella gardneri	Oncidium Gower Ramsey
Phe	UUU	91 (23, 120)O	82 (12, 65)O	65 (10, 51)E, R
	UUC	9 (2, 12)O	18 (3, 14)O	35 (5, 27)E, R
Leu	CUA	7 (3, 16)	10 (4, 23)	12 (5, 26)
	CUG	2 (1, 4)	4 (2, 10)	5 (2, 10)
	UUG	14 (6, 30)R, O	21 (9, 49)E	24 (10, 52)E
	CUC	2 (1, 4)	3 (1, 7)	6 (3, 13)
	CUU	13 (5, 28)O	19 (8, 44)	20 (8, 44)E
	UUA	62 (25, 132)R, O	42 (18, 95)E	33 (14, 71)E
Ile	AUU	48 (32, 164)	53 (28, 149)	48 (23, 120)
	AUA	49 (32, 167)R, O	32 (17, 90)E	31 (15, 78)E
	AUC	3 (2, 12)R, O	16 (8, 44)E	20 (10, 50)E
Met	AUG	100 (12, 61)	100 (14, 78)	100 (14, 72)
Val	GUC	8 (2, 10)	9 (2, 12)	11 (3, 15)
	GUU	42 (10, 50)	35 (9, 49)	39 (10, 52)
	GUA	39 (9, 46)	41 (11, 57)	35 (9, 47)
	GUG	10 (2, 12)	15 (4, 21)	15 (4, 20)
Ser	AGC	6 (2, 10)	8 (3, 15)	5 (2, 9)
	UCG	5 (2, 9)	4 (1, 8)	5 (2, 9)
	UCA	24 (8, 41)	22 (8, 41)	18 (7, 34)
	UCU	33 (11, 56)	32 (11, 59)	26 (9, 49)
	UCC	8 (3, 14)	14 (5, 26)	12 (4, 22)
	AGU	24 (8, 41)O	19 (6, 35)O	34 (12, 62)E, R
Pro	CCU	45 (6, 33)	40 (7, 38)	44 (8, 43)
	CCA	25 (3, 18)	20 (4, 19)	19 (4, 19)
	CCC	19 (3, 14)	28 (5, 27)	27 (5, 26)
	CCG	11 (2, 8)	13 (2, 12)	10 (2, 10)
Thr	ACA	36 (8, 40)	35 (8, 44)	38 (9, 49)
	ACC	6 (1, 7)R, O	17 (4, 21)E	16 (4, 20)E
	ACG	10 (2, 11)	14 (3, 17)	9 (2, 11)
	ACU	47 (10, 52)R	34 (8, 43)E	38 (9, 48)
Ala	GCG	9 (2, 8)	14 (4, 21)	11 (3, 18)
	GCC	7 (1, 7)O	16 (4, 24)	16 (5, 26)E
	GCA	36 (7, 34)	40 (11, 60)	37 (11, 59)
	GCU	48 (9, 45)R, O	30 (8, 45)E	35 (11, 55)E
Tyr	UAU	86 (21, 110)	85 (16, 85)	84 (14, 71)
	UAC	14 (3, 18)	15 (3, 15)	16 (3, 14)
His	CAC	17 (2, 11)	27 (4, 21)	22 (3, 14)
	CAU	83 (10, 53)	73 (10, 56)	78 (10, 51)
Gln	CAG	11 (1, 7)	16 (3, 15)	22 (4, 19)
	CAA	89 (10, 54)	84 (14, 77)	78 (13, 68)
Asn	AAC	16 (6, 30)	22 (6, 32)	22 (5, 28)
	AAU	84 (29, 152)	78 (21, 114)	78 (19, 100)
Lys	AAA	89 (47, 243)R, O	79 (30, 163)E	79 (28, 143)E
	AAG	11 (6, 29)R, O	21 (8, 43)E	21 (8, 39)E
Asp	GAC	13 (2, 12)	23 (4, 22)	24 (5, 24)
	GAU	87 (15, 79)	77 (14, 75)	76 (15, 77)
Glu	GAA	81 (18, 91)	74 (20, 108)	77 (20, 105)
	GAG	19 (4, 22)	26 (7, 37)	23 (6, 32)
Cys	UGU	83 (6, 33)	80 (6, 32)	81 (6, 30)
	UGC	18 (1, 7)	20 (1, 8)	19 (1, 7)
Trp	UGG	100 (4, 20)	100 (5, 29)	100 (5, 26)
Arg	AGA	37 (10, 53)	33 (13, 69)	31 (14, 71)
	CGG	0 (0, 0)	5 (2, 10)	5 (2, 12)
	CGU	26 (7, 37)	27 (10, 56)	28 (12, 63)
	CGA	21 (6, 31)	15 (6, 32)	21 (9, 47)
	AGG	10 (3, 14)	14 (5, 29)	9 (4, 20)
	CGC	7 (2, 10)	5 (2, 11)	6 (3, 14)
Gly	GGC	5 (2, 9)R, O	13 (5, 25)E	12 (5, 25)E
	GGU	45 (14, 74)R, O	35 (13, 68)E	33 (13, 68)E
	GGG	8 (3, 13)	13 (5, 25)	13 (5, 26)
	GGA	41 (13, 68)	39 (14, 77)	42 (16, 85)
TER	UGA	0 (0, 0)	7 (0, 1)	27 (1, 4)
	UAG	27 (1, 4)	33 (1, 5)	40 (1, 6)
	UAA	73 (2, 11)	60 (2, 9)	33 (1, 5)

## Sheet: Supplementary table 10
Supplementary table 10. Effective number of codons in Epipogium and other orchids. Non-photosynthetic species are shown in light-brown and photosynthetic species in light-green.
Species	Effective number of codons (ENC)
E. aphyllum sample White Sea	36.64
E. roseum sample Cameroon	39.43
E. roseum sample Vietnam 1	38.33
E. roseum sample Vietnam 2	40.25
Rhizanthella gardneri	47.51
Neottia nidus-avis	46.11
Corallorhiza striata	47.7
Phalaenopsis aphrodite	47.41
Oncidium Gower Ramsey	48.05
